# Supplementary material for: Synthesis of Poly(methacrylic acid)-block-Polystyrene Diblock Copolymers at High Solid Contents via RAFT Emulsion Polymerization
Source: Polymers (Basel). 2021 Oct 25;13(21):3675. doi: 10.3390/polym13213675 (PMC8588034; doi:10.3390/polym13213675)
Supplement: Supplementary file 1 [file polymers-13-03675-s001.zip]

Archive with 1 entries (1 files):
- polymers-1428139-supplementary.pdf
